# Supplementary material for: Sexual transmission of Hepatitis C Virus infection in a heterosexual population: A systematic review
Source: HRB Open Res. 2018 Mar 8;1:10. [Version 1] doi: 10.12688/hrbopenres.12791.1 (PMC6973529; doi:10.12688/hrbopenres.12791.1)
Supplement: Supplementary file 1 [file hrbopenres-1-13851-s0000.tgz]

Archive with 1 entries (1 files):
- 21344a32-66ca-42d7-bdca-d8d0c1ea1c80.doc
